# Supplementary material for: Antennal olfactory responses of adult meadow spittlebug, Philaenus spumarius, to volatile organic compounds (VOCs)
Source: PLoS One. 2017 Dec 29;12(12):e0190454. doi: 10.1371/journal.pone.0190454 (PMC5747468; doi:10.1371/journal.pone.0190454)
Supplement: S1 Table — (XLSX) [file pone.0190454.s001.xlsx]

## Sheet: S1 Table
S1 Table. Corrected EAG responses of Philaenus spumarius females (n = 8) and males (n = 8) to increasing doses of Z3-hexenol
Dose (µg)	Corrected EAG responses (mV)								Mean	S.D.	S.E.
	Female 1	Female 2	Female 3	Female 4	Female 5	Female 6	Female 7	Female 8
0.01	0.0071	0.007	-0.004	0.0015	-0.0095	0.0065	0.005	0.013	0.003325	0.00712856	0.00252033
0.1	0.064	0.047	0.026	0.0715	0.0405	0.0035	0.011	0.043	0.0383125	0.0238237	0.00842294
1	0.013	0.092	0.0336	0.0805	0.0825	0.0895	0.018	0.035	0.0555125	0.0337101	0.0119183
10	0.089	0.175	0.135	0.1175	0.0975	0.1635	0.093	0.1	0.121313	0.0332329	0.0117496
100	0.157	0.233	0.165	0.1555	0.1735	0.2235	0.203	0.168	0.184812	0.0306722	0.0108442
1000	0.344	0.497	0.231	0.2405	0.3625	0.3025	0.441	0.364	0.347812	0.0915326	0.0323616
	Male 1	Male 2	Male 3	Male 4	Male 5	Male 6	Male 7	Male 8
0.01	0.002	0.005	0.012	-0.0025	-0.0015	0.0215	0.0075	0.003	0.005875	0.0078638	0.00278027
0.1	0.013	0.025	0.084	0.0545	0.0135	0.0505	0.0185	0.033	0.0365	0.0248596	0.0087892
1	0.048	0.052	0.094	0.0745	0.0225	0.0635	0.0495	0.059	0.057875	0.0209348	0.00740159
10	0.064	0.078	0.114	0.2225	0.0355	0.1235	0.0705	0.124	0.104	0.0573373	0.0202718
100	0.187	0.203	0.154	0.3545	0.0905	0.2325	0.1945	0.251	0.208375	0.0767937	0.0271507
1000	0.345	0.557	0.291	0.4945	0.1225	0.3025	0.4505	0.501	0.383	0.144141	0.0509616
