# Supplementary material for: Antennal olfactory responses of adult meadow spittlebug, Philaenus spumarius, to volatile organic compounds (VOCs)
Source: PLoS One. 2017 Dec 29;12(12):e0190454. doi: 10.1371/journal.pone.0190454 (PMC5747468; doi:10.1371/journal.pone.0190454)
Supplement: S2 Table — (XLSX) [file pone.0190454.s002.xlsx]

## Sheet: S2 Table
	S2 Table. Corrected EAG responses of individual Philaenus spumarius females (n =8) to a range of volatile organic compounds (VOCs) and to Z3-hexenol and mineral oil respectively used as standard and control stimuli during the experiments
	Stimuli	Corrected EAG responses (mV)								Mean	S.D.	S.E.
		Female 1	Female 2	Female 3	Female 4	Female 5	Female 6	Female 7	Female 8
	Pentanal	0.1535	0.228	0.3205	0.351592	0.2145	0.196584	0.168903	0.123335	0.219614	0.0796737	0.0281689
	Hexanal	0.3655	0.235	0.4215	0.753146	0.275786	0.188052	0.13271	0.284844	0.332067	0.193364	0.0683644
	Heptanal	0.2865	0.299	0.1655	0.57735	0.406214	0.158074	0.191309	0.510631	0.324322	0.159494	0.0563896
	Octanal	0.3375	0.385	0.4745	0.61251	0.469071	0.257692	0.282654	0.616673	0.42945	0.138173	0.0488516
	Nonanal	0.2205	0.383	0.4035	0.595855	0.459643	0.240974	0.284378	0.699222	0.410884	0.16974	0.0600122
	Decanal	0.1945	0.276	0.2515	0.388601	0.431357	0.224256	0.16718	0.438197	0.296449	0.107928	0.0381583
	E-2-Hexenal	0.2145	0.238	0.2085	0.440415	0.249071	0.196123	0.153392	0.389254	0.261157	0.100012	0.0353597
	(E)-2-Heptenal	0.2055	0.287	0.4315	0.392302	0.316643	0.231174	0.245771	0.434934	0.318103	0.0913795	0.0323075
	(E)-2-Octenal	0.2825	0.383	0.4315	0.503331	0.3245	0.263457	0.303336	0.461037	0.369083	0.0890676	0.0314902
	(E)-2-Nonenal	0.260823	0.497653	0.552217	0.53162	0.325059	0.265187	0.373291	0.655269	0.43264	0.14665	0.0518486
	(E)-2-Decenal	0.269939	0.461608	0.536923	0.560311	0.155647	0.294126	0.343867	0.694592	0.414627	0.179005	0.0632879
	(E,E)-2,4-Hexadienal	0.151671	0.265533	0.181156	0.4355	0.2156	0.2435	0.109017	0.123655	0.215704	0.104686	0.0370122
	(E,E)-2,4-Heptadienal	0.181185	0.292385	0.227256	0.4305	0.3136	0.2095	0.0978766	0.148099	0.23755	0.105289	0.0372252
	(E,E)-2,4-Nonadienal	0.185285	0.262549	0.150423	0.2925	0.221	0.1945	0.151987	0.129407	0.198456	0.0571764	0.0202149
	(E,E)-2,4-Decadienal	0.164789	0.361005	0.159643	0.3235	0.285	0.1675	0.164719	0.147524	0.22171	0.0866461	0.030634
	1-Pentanol	0.248668	0.290685	0.364321	0.48774	0.238235	0.194278	0.180796	0.29511	0.287479	0.100055	0.0353747
	3-Pentanol	0.0926806	0.0755782	0.0278566	0.145141	0.0590294	0.128558	0.0825991	0.249171	0.107577	0.0681197	0.024084
	1-Hexanol	0.149403	0.0883683	0.0999562	0.136702	0.139765	0.138935	0.0903981	0.196617	0.130018	0.036329	0.0128443
	1-Heptanol	0.282094	0.240687	0.324994	0.420233	0.313147	0.18736	0.169452	0.350971	0.286117	0.084413	0.0298445
	1-Octanol	0.192958	0.197666	0.17861	0.194084	0.248824	0.179289	0.144637	0.297682	0.204219	0.0475466	0.0168103
	2-Octanol	0.309922	0.444769	0.541978	0.661957	0.404067	0.206566	0.2085	0.343	0.390095	0.158325	0.0559762
	1-Nonanol	0.0948117	0.33917	0.191882	0.221884	0.166222	0.157896	0.1025	0.128	0.175296	0.0790112	0.0279347
	1-Decanol	0.17739	0.275593	0.203104	0.174894	0.261556	0.163102	0.1625	0.186	0.200517	0.044104	0.0155931
	3-Methyl-1-butanol	0.226325	0.369731	0.454399	0.519402	0.300178	0.248445	0.2395	0.416	0.346747	0.109908	0.0388583
	2-Pentanone	0.0779903	0.0770842	0.124327	0.139255	0.114889	0.125637	0.0355	0.041	0.0919604	0.0399025	0.0141077
	2-Hexanone	0.100948	0.110283	0.191897	0.257155	0.18741	0.15977	0.242925	0.151543	0.175241	0.0563871	0.0199358
	2-Heptanone	0.0674849	0.090398	0.104173	0.145012	0.0945974	0.155332	0.118259	0.106427	0.11021	0.0288455	0.0101984
	2-Octanone	0.156721	0.277618	0.281411	0.331538	0.219061	0.232998	0.235935	0.293832	0.253639	0.0539288	0.0190667
	2-Nonanone	0.141105	0.231119	0.210919	0.391818	0.294025	0.245203	0.151581	0.269539	0.241913	0.0804989	0.0284606
	2-Decanone	0.189069	0.287714	0.39778	0.382719	0.318299	0.210808	0.221837	0.399796	0.301003	0.0871869	0.0308252
	2-Undecanone	0.0853321	0.16443	0.198163	0.193918	0.0917416	0.166982	0.126414	0.224423	0.156425	0.05083	0.0179711
	2-Tridecanone	0.0864476	0.183702	0.24113	0.20188	0.251665	0.179741	0.156707	0.267919	0.196149	0.0589228	0.0208323
	(Z)-3-Hexenyl acetate	0.138871	0.239719	0.277855	0.338918	0.208322	0.170198	0.147012	0.319056	0.229994	0.0769195	0.0271952
	(E)-2-Hexenyl acetate	0.168972	0.230775	0.218519	0.309207	0.254069	0.206	0.192824	0.306269	0.235829	0.0510087	0.0180343
	α-Pinene	0.0972784	0.131757	0.0907166	0.294902	0.125509	0.141556	0.107412	0.240844	0.153747	0.0739196	0.0261345
	β-Pinene	0.145712	0.12473	0.114679	0.215675	0.134893	0.151471	0.146235	0.259466	0.161608	0.0498097	0.0176104
	Limonene	0.181285	0.221193	0.18885	0.250887	0.186036	0.150369	0.141835	0.42458	0.218129	0.0905235	0.0320049
	α-Farnesene	0.14024	0.178072	0.117646	0.270694	0.232955	0.208754	0.161247	0.260707	0.196289	0.0561524	0.0198529
	β-Caryophyllene	0.173076	0.175836	0.153476	0.303706	0.268145	0.182316	0.117247	0.301676	0.209435	0.0713726	0.025234
	Myrcene	0.197704	0.278687	0.393105	0.391736	0.228615	0.242904	0.194118	0.306641	0.279189	0.0794166	0.028078
	1,8-Cineole	0.145028	0.220554	0.234494	0.352122	0.315533	0.145963	0.235012	0.294227	0.242867	0.075069	0.0265409
	(±)Linalool	0.345097	0.409665	0.563519	0.466921	0.476586	0.444088	0.376855	0.766911	0.481205	0.133384	0.0471583
	Sulcatol	0.248753	0.45159	0.512271	0.879749	0.666111	0.41483	0.2335	0.486	0.486601	0.211949	0.0749354
	Sulcatone	0.388735	0.311269	0.499603	0.922961	0.338528	0.38833	0.333804	0.476609	0.45748	0.199694	0.0706024
	Phenylacetaldehyde	0.157	0.177779	0.164164	0.267566	0.220963	0.157957	0.154168	0.227738	0.190917	0.0424418	0.0150055
	Methyl-salicylate	0.138039	0.115943	0.133342	0.253696	0.272954	0.194122	0.125618	0.259223	0.186617	0.0667569	0.0236021
	Benzaldehyde	0.138039	0.0676335	0.011391	0.281022	0.339026	0.213269	0.0142748	0.0768747	0.142691	0.123278	0.0435852
	Vanillin	0.185821	0.239616	0.215089	0.438353	0.499333	0.279217	0.202702	0.178412	0.279818	0.122002	0.0431343
	Phenethyl alcohol	0.0172167	0.010144	0.031587	0.0435	0.1336	0.1555	0.0496545	0.0125093	0.0567139	0.0563266	0.0199145
	Control 1	0.077	0.091	0.087	0.129	0.105	0.103	0.056	0.115
	Control 2	0.082	0.089	0.082	0.126	0.101	0.102	0.051	0.111
	Control 3	0.069	0.085	0.083	0.117	0.095	0.095	0.048	0.101
	Control 4	0.091	0.079	0.081	0.111	0.091	0.092	0.046	0.089
	Control 5	0.098	0.08	0.078	0.087	0.088	0.098	0.044	0.081
	Control 6	0.098	0.08	0.078	0.087	0.084	0.079	0.047	0.079
	Control 7	0.099	0.077	0.071	0.079	0.078	0.081	0.043	0.057
	Control 8	0.091	0.045	0.051	0.071	0.065	0.07	0.039	0.041
	Standard1	0.318	0.29	0.249	0.578	0.25	0.323	0.201	0.279
	Standard2	0.31	0.253	0.212	0.573	0.245	0.295	0.173	0.23
	Standard3	0.31	0.214	0.21	0.539	0.212	0.286	0.148	0.21
	Standard4	0.306	0.184	0.209	0.507	0.1	0.275	0.141	0.2
	Standard5	0.257	0.171	0.203	0.505	0.206	0.282	0.121	0.188
	Standard6	0.202	0.169	0.201	0.367	0.199	0.264	0.114	0.166
	Standard7	0.212	0.112	0.143	0.315	0.175	0.272	0.103	0.146
	Standard8	0.171	0.07	0.127	0.307	0.14	0.252	0.108	0.131
