# Supplementary material for: Antennal olfactory responses of adult meadow spittlebug, Philaenus spumarius, to volatile organic compounds (VOCs)
Source: PLoS One. 2017 Dec 29;12(12):e0190454. doi: 10.1371/journal.pone.0190454 (PMC5747468; doi:10.1371/journal.pone.0190454)
Supplement: S3 Table — (XLSX) [file pone.0190454.s003.xlsx]

## Sheet: S3 Table
	S3 Table. Corrected EAG responses of individual Philaenus spumarius males (n = 8) to a range of volatile organic compounds (VOCs) and to Z3-hexenol and mineral oil respectively used as standard and control stimuli during the experiments
	Stimuli	Corrected EAG responses (mV)								Mean	S.D.	S.E.
		Male 1	Male 2	Male 3	Male 4	Male 5	Male 6	Male 7	Male 8
	Pentanal	0.2465	0.168	0.283	0.305585	0.102034	0.158814	0.289563	0.182692	0.217024	0.074181	0.0262269
	Hexanal	0.4705	0.211	0.239	0.423013	0.187325	0.198271	0.293094	0.225695	0.280987	0.107946	0.0381645
	Heptanal	0.3745	0.215	0.256	0.523959	0.327898	0.62638	0.421984	0.458979	0.400588	0.137	0.0484368
	Octanal	0.5525	0.352	0.521	0.658554	0.378441	0.517873	0.674469	0.524186	0.522378	0.114863	0.0406102
	Nonanal	0.3025	0.197	0.469	0.621472	0.318421	0.444878	0.603844	0.456169	0.42666	0.147462	0.0521358
	Decanal	0.3835	0.216	0.354	0.528079	0.264719	0.253511	0.328406	0.28247	0.326336	0.0985146	0.0348302
	E-2-Hexenal	0.3465	0.149	0.277	0.346788	0.267878	0.117385	0.361953	0.248743	0.264406	0.0913326	0.0322909
	(E)-2-Heptenal	0.3785	0.221	0.413	0.430566	0.219546	0.318615	0.471422	0.336716	0.348671	0.093214	0.0329561
	(E)-2-Octenal	0.5105	0.232	0.399	0.589883	0.252083	0.450796	0.582656	0.428062	0.430623	0.135013	0.0477342
	(E)-2-Nonenal	0.730788	0.299258	0.478461	0.607553	0.244635	0.241384	0.78451	0.42387	0.476308	0.213788	0.0755854
	(E)-2-Decenal	0.785908	0.303496	0.441494	0.835474	0.309973	0.328131	0.78451	0.424502	0.526686	0.233887	0.0826914
	(E,E)-2,4-Hexadienal	0.266584	0.193844	0.482201	0.3855	0.284	0.214	0.284921	0.260933	0.296498	0.0942646	0.0333276
	(E,E)-2,4-Heptadienal	0.291929	0.183271	0.385761	0.2885	0.182	0.132	0.247793	0.18696	0.237277	0.0822505	0.0290799
	(E,E)-2,4-Nonadienal	0.126034	0.135338	0.333286	0.2045	0.199	0.186	0.244564	0.210267	0.204874	0.064957	0.0229658
	(E,E)-2,4-Decadienal	0.232022	0.108553	0.252447	0.2735	0.144	0.11	0.268779	0.173533	0.195354	0.0697293	0.024653
	1-Pentanol	0.470503	0.10964	0.286232	0.640316	0.204144	0.211211	0.160338	0.191894	0.284285	0.180318	0.063752
	3-Pentanol	0.116312	0.0746822	0.0866089	0.207266	0.0200923	0.10108	0.271047	0.13098	0.126008	0.0790878	0.0279618
	1-Hexanol	0.277586	0.0513771	0.117239	0.168804	0.125768	0.116166	0.240507	0.160963	0.157301	0.0727508	0.0257213
	1-Heptanol	0.371493	0.267479	0.407696	0.64459	0.259973	0.273066	0.519189	0.351279	0.386845	0.135843	0.0480278
	1-Octanol	0.523581	0.18803	0.293625	0.473649	0.167333	0.221772	0.448564	0.279319	0.324484	0.138432	0.0489431
	2-Octanol	0.762524	0.368693	0.57138	0.611289	0.251484	0.285957	0.4735	0.3366	0.457678	0.179	0.0632862
	1-Nonanol	0.361304	0.110665	0.217588	0.339171	0.188613	0.176957	0.2395	0.202	0.229475	0.0836254	0.029566
	1-Decanol	0.429377	0.153096	0.192721	0.300111	0.150344	0.14466	0.1285	0.1736	0.209051	0.103903	0.0367353
	3-Methyl-1-butanol	0.529425	0.288417	0.254888	0.123039	0.161278	0.139951	0.3595	0.22	0.259562	0.135139	0.0477789
	2-Pentanone	0.16121	0.0865826	0.0638634	0.090489	0.112074	0.0383519	0.0145	0.055	0.0777589	0.0457434	0.0161727
	2-Hexanone	0.117879	0.0990803	0.070356	0.182486	0.122355	0.129123	0.156416	0.13647	0.126771	0.0340809	0.0120494
	2-Heptanone	0.177835	0.0852843	0.095612	0.189351	0.0888164	0.174787	0.108837	0.123775	0.130537	0.0433903	0.0153408
	2-Octanone	0.446569	0.250836	0.237527	0.211089	0.230426	0.11416	0.226595	0.191481	0.238585	0.0941696	0.033294
	2-Nonanone	0.237792	0.198161	0.1353	0.134433	0.225457	0.130929	0.238489	0.197829	0.187299	0.0471034	0.0166536
	2-Decanone	0.361987	0.26714	0.165367	0.382706	0.219246	0.11803	0.378847	0.239087	0.266551	0.100356	0.0354813
	2-Undecanone	0.211026	0.181856	0.156948	0.254565	0.0627305	0.0367633	0.126679	0.0757461	0.138289	0.0766438	0.0270977
	2-Tridecanone	0.315949	0.228261	0.138908	0.189351	0.128566	0.11545	0.224216	0.155512	0.187027	0.0671451	0.0237394
	(Z)-3-Hexenyl acetate	0.274244	0.100707	0.258738	0.274705	0.121709	0.159427	0.230775	0.170513	0.198852	0.0696769	0.0246345
	(E)-2-Hexenyl acetate	0.438735	0.166961	0.222241	0.220801	0.213912	0.147929	0.302527	0.22211	0.241902	0.0917081	0.0324237
	α-Pinene	0.126425	0.0768551	0.0801633	0.101589	0.0670013	0.0676758	0.205575	0.112937	0.104778	0.0461281	0.0163087
	β-Pinene	0.171993	0.0781802	0.0945014	0.105736	0.0940477	0.0796538	0.200933	0.125117	0.11877	0.0449943	0.0159079
	Limonene	0.455406	0.356449	0.196172	0.200068	0.168425	0.19644	0.31831	0.226981	0.264781	0.101337	0.0358282
	α-Farnesene	0.215339	0.15371	0.287415	0.261229	0.164737	0.182186	0.299742	0.215909	0.222533	0.0553801	0.0195798
	β-Caryophyllene	0.17755	0.0940813	0.0840737	0.182446	0.0663866	0.116786	0.261279	0.148368	0.141371	0.0645528	0.0228229
	Myrcene	0.114199	0.290194	0.17271	0.219764	0.180719	0.150923	0.356772	0.230303	0.214448	0.0785934	0.0277869
	1,8-Cineole	0.198667	0.181537	0.0984118	0.170006	0.135232	0.11439	0.193638	0.148368	0.155031	0.0370623	0.0131035
	(±)Linalool	0.286088	0.452206	0.409062	0.263933	0.278064	0.255494	0.379145	0.30414	0.328516	0.0744438	0.0263199
	Sulcatol	0.619158	0.28383	0.372442	0.439425	0.452398	0.140623	0.3465	0.313	0.370922	0.140167	0.0495566
	Sulcatone	0.509737	0.324833	0.413116	0.556611	0.333527	0.290882	0.358626	0.327951	0.38941	0.0961565	0.0339965
	Phenylacetaldehyde	0.116504	0.0868566	0.099	0.159974	0.0819147	0.126943	0.111513	0.0800614	0.107846	0.0270811	0.00957463
	Methyl-salicylate	0.132332	0.151654	0.198	0.276044	0.225683	0.224428	0.107053	0.173894	0.186136	0.055732	0.0197042
	Benzaldehyde	0.134593	0.147518	0.136125	0.208421	0.188905	0.199789	0.102592	0.130713	0.156082	0.0381073	0.013473
	Vanillin	0.359574	0.244026	0.226875	0.344677	0.252988	0.283346	0.218566	0.257924	0.273497	0.0525026	0.0185625
	Phenethyl alcohol	0.0926246	0.0169173	0.0382925	0.0055	0.022	0.017	0.01695	0.0185693	0.0284817	0.0274578	0.00970781
	Standard1	0.401	0.194	0.227	0.336	0.244	0.22	0.317	0.247
	Standard2	0.387	0.181	0.224	0.315	0.233	0.216	0.248	0.228
	Standard3	0.385	0.173	0.203	0.33	0.195	0.191	0.227	0.221
	Standard4	0.379	0.154	0.196	0.298	0.193	0.173	0.199	0.208
	Standard5	0.357	0.145	0.179	0.271	0.191	0.165	0.181	0.199
	Standard6	0.352	0.138	0.167	0.229	0.158	0.159	0.169	0.176
	Standard7	0.345	0.134	0.161	0.228	0.153	0.13	0.151	0.162
	Standard8	0.339	0.132	0.157	0.246	0.149	0.091	0.145	0.139
	Control1	0.118	0.085	0.114	0.121	0.09	0.075	0.111	0.105
	Control2	0.111	0.091	0.11	0.106	0.09	0.093	0.106	0.099
	Control3	0.0983	0.082	0.098	0.105	0.085	0.088	0.103	0.085
	Control4	0.0951	0.085	0.095	0.101	0.089	0.091	0.101	0.073
	Control5	0.0907	0.085	0.094	0.11	0.084	0.068	0.097	0.071
	Control6	0.0818	0.079	0.094	0.109	0.076	0.067	0.092	0.065
	Control7	0.0821	0.085	0.083	0.109	0.076	0.067	0.072	0.059
	Control8	0.0811	0.069	0.065	0.101	0.065	0.072	0.042	0.041
